# Supplementary material for: A Distinct Pattern of Circulating Amino Acids Characterizes Older Persons with Physical Frailty and Sarcopenia: Results from the BIOSPHERE Study
Source: Nutrients. 2018 Nov 6;10(11):1691. doi: 10.3390/nu10111691 (PMC6265849; doi:10.3390/nu10111691)
Supplement: Supplementary file 1 [file nutrients-10-01691-s001.zip]

Archive with 2 entries (2 files):
- nutrients-363658-supp2.docx
- nutrients-363658-supp1.docx
